# Supplementary material for: Intravital imaging of islet Ca2+ dynamics reveals enhanced β cell connectivity after bariatric surgery in mice
Source: Nat Commun. 2021 Aug 27;12:5165. doi: 10.1038/s41467-021-25423-8 (PMC8397709; doi:10.1038/s41467-021-25423-8)
Supplement: Supplementary file 11 — Source Data [file 41467_2021_25423_MOESM11_ESM.xlsx]

## Sheet: Fig1b
Fig1b
Week	Sham (n=6)							VSG (n=6)
0	41	39	43	35	48	46		37.7	36.5	38.6	38.6	37.6	48	45	46.8	42.4
1	36	32	36	30	41	40		25	28	28	32	26	31	30	30
2	37	36	38.4	32	43	41			31		34	28	32	32	29
3	39	41	39.2	32	45	43			34		37	28	31	35	32
4	40.1	41.5	40	34	47	43.7			30		38	28	36	35	34
5	41	42	40	36	49	44			31				34	35	34
6	42	43	42	35.5	50	45			30			36	36	34
7	45	45	44	34.9	51.2	45.6			31			37	37	35
8	46.1	47	46.3	36	53	48.1			34			39	40	37
9	47	48	47	37	55.1	49			37			41	41	39
10	48	50	48	38	56	51			38			42	41.5	40
11	50	53	50	40	56	52

## Sheet: Fig1c
Fig1c
	Sham (n=5)						VSG (n=6)
0	8.5	9.7	10.1	10.2	10.2		5.7	7.5	4.9	5.5	5.8	6.6
15	19.1	17.9	22.5	22.3	23.4		19.3	17.1		10.6	10.9	16.2
30	20.4	22.5	19.5	20.7	22.7		15.9	16.5		5.4	6.2	12.2
60	17.1	19.3	16.2	17.4	18.9		7.2	9.5		5.4	6	8.7
90	14.4	16.7	12.2	13.3	14.3		6.2	7.1		5.3	5.2	6.4

## Sheet: Fig1 d
Fig1d
Sham (n=6)							VSG (n=6)
7.3	8.9	8.8	6.8	7.9	9		5.7	4.6	6.4	4.6	5.7	7	8	8.3
27.3	26.3	25	19.6	19.4	22		29.7	31.7	22.4	28.3	27.7	18.4	26.8	28.9
31.5	35	29.6	24.4	30.9	21.4		30.8	23.1	13	22.5	17	18.2	21.9	24.3
22.5	35	28.7	19.8	25.6	25.9		20.4	16	8	4.7	7.2	13.9	9.9	9.6
20.4	35	31.2	12.4	15.6	20.6		10	15.8	6.8	4.2	7	10.2
18.4	32	29.2	10.5	14.1	18.2		5.8	7.2	6.2	4.1	5.5	6.4	7.8	8.2

## Sheet: Fig1 e
Fig1e
	Sham (n=5)									VSG (n=4)
0	12.3	10.7	9.6	8.8	9.9	8.5				6.2	5.2	6.8	6.2
15	29.7	24.4	33.2	32.5	35	35				24.5	30.1	32.5	24.2
30	35	35	35	35	35	28				15.4	27.5	19.2	14.3
60	35	30.8	35	30.7	35	18.1				9.1	18.5	13	13.4
90	35	27.5	35	26.2	35	15.3				6.2	7.4	7.8	7.5

## Sheet: Fig1f
Fig1f
	VSG (n=6)						Sham (n=6)
0	0.549943	1.02932	0.773013	0.4677	0.473897	0.525721		1.60502	2.18522	1.2507	0.752734	1.52221	1.30308
15	9.77763	3.63123	3.5642	10.3933	2.03876	5.44959		2.52321	2.87922	1.98863	1.53742	2.10185	3.2848
30	9.35612	4.15454	1.84893	10.9375	1.85456	3.96584		2.03595	2.32774	1.63487	1.6636	2.62911	2.68769
60	3.89599	3.20199	0.983689	1.43208	0.969607	0.929049		2.07087	2.15762	1.98581	1.35266	2.88767	2.76543

## Sheet: Fig1 g
Fig1g
	Sham (n=6)														VSG (n=6)
0	10	9.9	8.6	9.2	10.8	8				9.4	9.3	8.9	7.9	6.7	10	7.5
15	9	9.4	8.4	7.9	12.8	6.9				8.3	14.8	11.3	6.4	4.9	8	7.8
30	5.7	6.3	6.2	5.4	7.9	5.2				7.7	8.3	5.8	4.9	3.6	6	4.4
60	2.9	3.8	4.4	2.9	4.8	4.4				6.7	8.4	5.9	2.3	2.1	3.2	4
90	2.9	3.7	3.4	2.2	4.2							2	2	1.9	2.2	3.1
																				9.5	10.7
																				6.2	5
																				5.5	5.3
																				4.4	4.1

## Sheet: Fig1 h
Fig1h
	Sham		VSG
	0 min	15 min	0 min	15 min
	38.2116	26.1236	22.4249	74.2129
	33.1123	40.3951	17.7502	40.5024
	27.5067	35.8807	25.5034	36.2397
	41.5392	51.8156	25.9048	91.7277
	29.2845	53.5628	22.2952	66.4118
	3.54448	20.8013	20.4404	117.668
	4.80054	14.3862	24.714	259.141
	3.21885	225.458	22.5328	171.748
	3.38235	1.9359	19.0479	73.662
	14.5134	178.922

## Sheet: Fig1i
Fig1i
	Sham		VSG
	0 min	15 min	0 min	15 min
	6.4	13.3	5.6	10
	9.6	16.8	6.9	13.5
	10.1	25.2	9.1	19.7
	9.6	21.1	7	16.5
	7.2	16.9	8.3	21.1
	9.5	19.1	8.9	21
	11.7	17.9	9.3	24.8
	10.1	22.5	7.6	23.5
	11.2	22.3	5.7	19.3
	10.2	23.4	7.5	17.1
			4.9	10.6
			5.5	10.9
			5.8	16.2
			6.6	16

## Sheet: Fig3a
	Fig3a
		Sham (n=6-17)																	VSG (n=8-22)
	0 weeks	2	2	3	3	3	1	1	1	0	0			0	1	0	0	0	0	0	0	0	2	3	2	0	0	1	2	3	4		0	0	3	4	3		0	0
	4 weeks	2	1	3	2	2	2	0	0	2	0	0	2	3	0	2	2	0	0		3	0	2	2	3	3	1	2	4	3	4		0	0	0	3	1	4	2	2
	8 weeks	2	3	0	0	0	0	0	2	0	2	0	0	0	0	2	4	0	3	4	4	3	3	3	3	3	2	3	4	4	4	4	4	4	3	4	4	4	0	0
	10 weeks	0	0	1	0	0	0												3	0	3	3	3	3	4	3

## Sheet: Fig3 b
	Fig3b
		Sham (n=3)								VSG (n=3)
	0 weeks	23.1333	27.8683	20.641						16.358
	4 weeks	12.9041	35.2518	27.4733						17.8561
	8 weeks	7.82468								11.2079	15.6318
	10 weeks	29.7425								49.9539	9.74502	26.0912

[truncated: 19 more sheets: Fig4b, Fig4 d, Fig5a, Fig5 b, Fig5 c, Fig5 e, Fig5 g, Supp Fig1a, Supp Fig1 b, Supp Fig1 c, Supp Fig3, Supp Fig4a, Supp Fig4 b, Supp Fig4 c, Supp Fig4 d, Supp Fig4 e, Supp Fig4 f, Supp Fig5a, Supp Fig5b]
